# Supplementary material for: Easy and Efficient Recovery of EMIMCl from Cellulose Solutions by Addition of Acetic Acid and the Transition from the Original Ionic Liquid to an Eutectic Mixture
Source: Molecules. 2022 Feb 1;27(3):987. doi: 10.3390/molecules27030987 (PMC8840234; doi:10.3390/molecules27030987)
Supplement: Supplementary file 1 [file molecules-27-00987-s001.zip]

Archive with 1 entries (1 files):
- molecules-1556475-supplementary.pdf
